# Supplementary material for: Performance of resistive index and semi-quantitative power doppler ultrasound score in predicting acute kidney injury: A meta-analysis of prospective studies
Source: PLoS One. 2022 Jun 28;17(6):e0270623. doi: 10.1371/journal.pone.0270623 (PMC9239473; doi:10.1371/journal.pone.0270623)
Supplement: S1 File — (XLSX) [file pone.0270623.s004.xlsx]

## Sheet: Sheet1
author	tp	fp	fn	tn	country	age	male	disease
Bossard 2011	17	5	1	42	Western	>65	>60	Cardiothoracic
Darmon 2011	18	2	4	27	Western	<65	>60	other
Schnell 2012	16	7	2	33	Western	<65	>60	other
Guinot 2013	14	8	1	59	Western	>65	>60	Cardiothoracic
Schnell 2014	16	11	5	37	Western	<65	<60	other
Sinning 2014	19	14	13	86	Western	>65	<60	Cardiothoracic
Kararmaz 2015	11	4	3	42	Eastern	<65	>60	Cardiothoracic
Marty 2015	15	10	1	24	Western	>65	<60	other
Marty 2016	22	2	7	17	Western	>65	<60	other
Qin 2017	30	1	9	21	Eastern	<65	>60	Cardiothoracic
Wybraniec 2017	8	14	1	72	Western	>65	>60	Cardiothoracic
Hertzberg 2017	21	37	6	32	Western	>65	>60	Cardiothoracic
Regolisti 2017	15	13	8	24	Western	>65	>60	Cardiothoracic
Haitsma Mulier 2018	26	6	23	44	Western	>65	>60	other
Darmon 2018	68	69	68	146	Western	<65	>60	other
Zhi 2019	15	17	6	63	Eastern	>65	>60	other
Zhi 2019	19	8	13	23	Eastern	>65	>60	Cardiothoracic
Zhi 2020	29	37	8	74	Eastern	>65	<60	Cardiothoracic
Garnier 2020	39	5	11	45	Western	>65	>60	other
Wiersema 2020	89	169	34	79	Western	<65	>60	other
Fu 2020	45	25	14	23	Eastern	>65	>60	other
Zhi 2021	22	15	8	38	Eastern	>65	>60	Cardiothoracic
Shankar 2021	22	2	3	23	Western	<65	>60	Cardiothoracic
author	tp	fp	fn	tn	country	age	male	disease
Schnell 2014	16	0	5	48	Western	<65	<60	other
Darmon 2018	53	54	83	161	Western	<65	>60	other
Zhi 2019	17	7	4	73	Eastern	>65	>60	other
Zhi 2020	23	13	14	98	Eastern	>65	<60	Cardiothoracic
Zhi 2021	19	5	11	48	Eastern	>65	>60	Cardiothoracic
